# Supplementary material for: Evaluation of the Effectiveness of a School-Based Smoking Prevention Program Among Young Adolescents in Central Greece: An Analytical, Non-Randomized Interventional Study
Source: Int J Environ Res Public Health. 2026 Feb 22;23(2):270. doi: 10.3390/ijerph23020270 (PMC12941179; doi:10.3390/ijerph23020270)
Supplement: Supplementary file 1 [file ijerph-23-00270-s001.zip]

Archive with 1 entries (1 files):
- ijerph-4069453-supplementary.pdf
